# Supplementary material for: Survey of the Ciliary Motility Machinery of Drosophila Sperm and Ciliated Mechanosensory Neurons Reveals Unexpected Cell-Type Specific Variations: A Model for Motile Ciliopathies
Source: Front Genet. 2019 Feb 1;10:24. doi: 10.3389/fgene.2019.00024 (PMC6367277; doi:10.3389/fgene.2019.00024)
Supplement: Supplementary file 1 [file Table_1.XLSX]

## Sheet: Sheet1
Table S1.RNAi fly lines used, and primers for in situ hybridisation probes and RT-PCR
RNAi lines
Gene	Vienna Drosophila Resource Center stock ID
CG18675	KK 105164
CG13202	KK 103440
CG14905	KK 103386
CG14127	KK 106258
CG10958	KK 108726
CG17387	KK 110408
CG30259	KK 110530
dtr	GD 21383
CG1553/nop17l	GD 52179
CG17669	GD 36538
Dhc98D	KK 101704
Dhc93AB	KK 108658
Dhc62B	KK 101226
CG9492	KK 105898
Dhc16F	GD 27837
Dhc36C	GD 27451
CG9313	KK 106167
CG6053	KK 108601
CG6971	KK 103573
CG10958	KK 108726
CG14921	KK 102195
CG14271	GD 31808
CG31320	KK 106702
tilB	KK 110403
CG17564	GD 47273
CG5048	GD 34120
pontin	KK 105408
reptin	KK 103483
CG18472	KK 107412
Tektin-C	KK 100094
CG3085	KK 105137
Tektin-A	KK 101714
CG13930	GD 17753
Primers for in situ hybridisation probes
Gene	Primer	Sequence
Dhc16F	left primer	AACGTTCTCCTCCGCAGTAA
	right primer	GTAATACGACTCACTATAGGGCAGGGATTGTTTTCCCATTCC
Dhc62B	left primer	CAGCAGTGACAAGGAAACGA
	right primer	GTAATACGACTCACTATAGGGCGGTAGCATCGATCCGTCAGT
Dhc36C	left primer	CCAGCTTCACGTCCATATGC
	right primer	GTAATACGACTCACTATAGGGCGGTGTCAATGCCATGCTTGA
CG13930	left primer	ACGGAGGTACAGGAACATGG
	right primer	GTAATACGACTCACTATAGGGCATCAGCCGGTACTTGGTCAC
CG6971	left primer	CAAACCTGCTGAATTCCTGA
	right primer	GTAATACGACTCACTATAGGGCTACCTGTCTCACGAGCTTGG
CG9492	left primer	TGCGCTACGTAGAGAAGGAG
	right primer	GTAATACGACTCACTATAGGGCCTGCTGACGACTCATCAACG
CG8800	left primer	GTGGCTGAAACTCTGGAGGA
	right primer	GTAATACGACTCACTATAGGGCTGCTATGAAAGTTCGCATGG
CG6053	left primer	AATCCCAACGAACCCTTCCT
	right primer	GTAATACGACTCACTATAGGGCAGAGCATGCCCATCTCAGTT
CG14905	left primer	GCAGTCGATGGTAACCCAGT
	right primer	GTAATACGACTCACTATAGGGCGCAAAGTTCTCGTCCTCCTG
Tektin-A	left primer	AGCGTATTAAGCTGCGGAAA
	right primer	GTAATACGACTCACTATAGGGCGTGCAGTTGATCCTGGAGGT
Tektin-C	left primer	GTGTGCGAGGATATGCAGAA
	right primer	GTAATACGACTCACTATAGGGCGTGGCGACTACTGGACTGGT
CG3085	left primer	GGCTGGAGAACGTGAAGAAC
	right primer	GTAATACGACTCACTATAGGGCAAGTGAGCAAGCGGCATAGT
Gas8	left primer	AACAACCTGGCGCTAATTGG
	right primer	GTAATACGACTCACTATAGGGCCCTTTCGCGCCTTAGTTACC
CG16789	left primer	AGCGTCAGCAGGAGCTAGAG
	right primer	GTAATACGACTCACTATAGGGCATCTCATCGGCAATGTCCTC
CG5048	left primer	GATCATATGATGTCGATCTTTGACCATCC
	right primer	GTAATACGACTCACTATAGGGCCATAGTCTAGTTCGCGCTGC
CG1553	left primer	GCCCATGAAAACGAAACCCT
	right primer	GTAATACGACTCACTATAGGGCCCTTGGAATCGCTGAGTTCG
CG18675	left primer	ATTCCAGCTGTCGGCTTTT
	right primer	GTAATACGACTCACTATAGGGC#ATAGCCTTGGCGTCGTTCAT
Primers for RT-PCR
Gene	Primer	Sequence	Predicted fragment size (genomic) (bp)	Predicted fragment length (cDNA) (bp)
CG3339	left primer	CTGCTCAAAGTGGTGCTCTG	568	323
	right primer	CCAACAGTTTGCGGTAGAGG
kl-3	left primer	ACCCAGAAGAGCCCACTTAC	562	288
	right primer	GACCCTCCAACACCAACAAG
CG9492	left primer	GCGTCCTGATCCTATTCAAGC	494	203
	right primer	TGTTGTAGTCCTCCATGCGG
CG8800	left primer	GCAAAATTCCCTGACTGCCA	344	114
	right primer	TCCTCCAGAGTTTCAGCCAC
CG17150	left primer	GTGGATAGACAACGGCGAAC	670	400 (antenna)
	right primer	GTAGATGGTCTCCGGCTCA		361 (testis)
