# Supplementary material for: Survey of the Ciliary Motility Machinery of Drosophila Sperm and Ciliated Mechanosensory Neurons Reveals Unexpected Cell-Type Specific Variations: A Model for Motile Ciliopathies
Source: Front Genet. 2019 Feb 1;10:24. doi: 10.3389/fgene.2019.00024 (PMC6367277; doi:10.3389/fgene.2019.00024)
Supplement: Supplementary file 3 [file Table_3.XLSX]

## Sheet: Sheet1
Table S3. Affymetrix microarray data of Ch neuron expression for motile cilia homologues, ordered by fold-change.
In bold are genes that are significantly differentially expressed.
Probeset ID	Entrez Gene	Gene Symbol	RefSeq Transcript ID	p-value(GFP-pos vs GFP-neg)	FDR stepup(p-value(GFP-pos vs GFP-neg))	Fold-Change(GFP-pos vs GFP-neg)	Homologue	Cellular function
1631651_at	42024	CG14905	NM_142312	2.04962e-10	7.11159e-08	108.829	CCDC63/114	ODA-DC
1637094_at	35205	CG17564	NM_136110	2.07548e-10	7.11159e-08	78.2086	CCDC42/FAP73	MIA complex
1627537_at	37663	CG3085	NM_137908	9.00433e-10	1.54266e-07	56.1386	TEKT2	IDA docking
1629835_at	39598	CG5048	NM_140455	3.03606e-06	3.90384e-05	55.3873	PIH1D3	Dynein assembly
1624098_s_at	38504	CG18675	NM_079196 /// NM_144077 /// NM_168067	8.34722e-10	1.48508e-07	52.1292	C21orf59	Dynein assembly
1636602_at	39481	CG11253	NM_140368	5.18676e-11	3.80956e-08	41.972	ZMYND10	Dynein assembly
1631786_at	38761	CG10064	NM_139808	1.28414e-09	1.88574e-07	38.1423	WDR16	Foxj1 target gene
1640559_at	4379864	lobo	NM_001043292	6.64072e-07	1.13877e-05	35.2253	CCDC135	N-DRC
1629421_at	41154	CG16789	NM_141653	6.05221e-09	4.01376e-07	30.6786	IQCA	N-DRC
1623294_at	37125	CG17669	NM_137492	1.80218e-09	2.21158e-07	19.6129	DNAAF3	Dynein assembly
1625669_at	34934	Tektin-A	NM_078853	4.29352e-05	0.000349047	19.4242	TEKT1	IDA docking
1628783_at	41266	Rfx	NM_001104268	3.04496e-11	3.5213e-08	19.1713	RFX	Transcription factor
1635516_at	43307	CG13972	NM_143309	1.27605e-09	1.88574e-07	17.5965	IQCG	N-DRC
1639080_at	246673	fd3F	NM_130720	8.93014e-08	2.53427e-06	15.497	FOXJ1	Transcription factor
1632590_at	318680	CG31320	NM_169581	3.66702e-07	7.1876e-06	12.2568	HEATR2	Dynein assembly
1640171_at	5740248	CG34192	NM_001103886	1.53961e-07	3.77316e-06	11.5637	DYNLRB2	ODA/IDA
1640789_a_at	38751	CG32392	NM_139802	9.47744e-07	1.5302e-05	10.4619	RSPH3/AKAP	RS/dynein regulation
1640477_at	33130	tilB	NM_134616	1.67396e-08	7.82154e-07	9.39599	LRRC6	Dynein assembly
1637896_at	38226	Dhc62B	NM_057737 /// NM_206236	3.62565e-07	7.13674e-06	8.34034	DNAH12	IDA
1634264_at	36222	CG13202	NM_136831	1.14541e-06	1.78397e-05	8.19486	CCDC103	Docking adaptor
1630304_at	42485	Dhc93AB	NM_079700	2.79785e-08	1.1133e-06	8.10587	DNAH11	ODA
1640512_at	41174	nmdyn-D7	NM_141669	6.76576e-09	4.25806e-07	7.92538	NME7	ODA/IDA?
1626622_at	35206	CG10750	NM_136111	3.87185e-05	0.000320254	6.55902	CCDC42B	MIA complex
1627798_at	41440	CG6971	NM_141871	2.69881e-06	3.53906e-05	6.29192	DNALI1	IDA
1634434_at	41222	CG5359	NM_141709	6.49167e-09	4.14191e-07	5.61891	DNALT2/TCTEX1D2	ODA/IDA
1640970_at	37374	CG9313	NM_137686	1.60837e-05	0.000153401	5.61009	DNAI1	ODA
1638032_at	34547	CG14921	NM_135647	1.37559e-05	0.000134243	5.19867	DYX1C1/DNAAF4	Dynein assembly
1640436_at	38210	CG13930	NM_139388	3.52575e-07	6.99218e-06	5.07948	WDR78/IC138	IDA
1632413_at	34429	CG5343	NM_135558	5.59133e-09	3.90147e-07	4.80736	CFAP20/Bug22
1637127_at	31736	CG10958	NM_132217	1.34188e-06	2.02685e-05	4.80527	DRC1/CCDC164	N-DRC
1637975_at	35061	Dhc36C	NM_078867	5.60803e-06	6.41715e-05	4.47026	DNAH7	IDA
1628360_at	38586	CG17150	NM_001144413 /// NM_139680	2.06756e-05	0.00018948	4.316	DNAH3	IDA
1632968_at	39318	CG6053	NM_140240	0.000131688	0.000904464	4.2874	DNAI2	ODA
1629820_at	39997	CG14353	NM_140768	6.1577e-09	4.04823e-07	4.09739	WDR92	Dynein assembly
1636580_at	40595	CG17387	NM_141238	6.99947e-05	0.000531437	4.07166	CCDC39	Molecular ruler
1625736_at	5740691	CG41265	NM_001110886 /// NM_001110887	0.000330999	0.00194428	4.06179	CCDC40	Molecular ruler
1637895_at	32785	Dhc16F	NM_078670	2.00502e-05	0.000184804	3.85244	DNAH6	IDA
1625201_s_at	41376	CG17230	NM_141820 /// NM_169394	5.01495e-09	3.69687e-07	3.7994	CCDC11/CFAP53	Nodal cilia dysmotility
1625086_s_at	318227	CG17450	NM_167761 /// NM_167762 /// NM_167764 /// NM_167765 /// NM_167767 /// NM_167768	8.60729e-05	0.000633798	3.68915	TEKT3	IDA docking
1628238_at	38653	Tektin-C	NM_001104050 /// NM_079216	1.5159e-05	0.000145481	3.59651	TEKT1	IDA docking
1625040_a_at	37518	CG13502	NM_001103935 /// NM_137793	0.000597658	0.00322969	3.48716	TTC25	ODA docking
1641348_at	5740691	CG41265	NM_001110886 /// NM_001110887	2.69285e-05	0.000236402	3.43071	CCDC40	Molecular ruler
1624820_at	35962	CG8800	NM_136639	9.07378e-05	0.000661514	3.27851	DNAL1	ODA
1623694_at	31321	Gas8	NM_130709	0.000215931	0.00135805	3.24518	GAS8/DRC4	N-DRC
1626868_at	39495	CG17687	NM_140377	9.34638e-05	0.000676059	3.20214	CFAP43	Tether and tether head complex
1640270_at	41171	CG9492	NM_141666	8.48464e-05	0.000626955	3.13742	DNAH5	ODA
1635239_at	38095	CG13901	NM_138217	1.14723e-06	1.78529e-05	3.04745	DPCD	Motile ciliopathy in mouse
1627755_at	40197	CG14185	NM_140918	0.000230781	0.00143776	2.45617	LRRC56	ODA late assembly
1628725_at	39345	CG14127	NM_140263	0.000583078	0.00316106	2.22334	CCDC151	ODA late assembly
1638334_at	36327	CG13168	NM_206100 /// NM_206101	0.000400603	0.00229413	1.99233	IQCD	N-DRC
1622985_at	42123	CG14325	NM_142384	0.020098	0.0640278	1.73558	TCTE1	N-DRC
1635037_at	39082	CG4022	NM_140050	3.9838e-06	4.83994e-05	1.70748	?	PIH domain?
1637059_s_at	38643	DnaJ-1	NM_079212 /// NM_168128	3.41376e-05	0.000287636	1.64298	DNAJB13	RS
1638091_at	35062	CG15143	NM_136004	0.034731	0.0999109	1.61871	MAATS1	CSC
1627017_at	42199	Dlc90F	NM_058008	8.03693e-06	8.60643e-05	1.56179	TCTEX-1	ODA/IDA
1635293_s_at	39121	CG8336	NM_140081 /// NM_168354 /// NM_168355	0.000181396	0.00117643	1.39891	PIPIL6	RS
1633825_at	32961	CG14221	NM_134486	0.0364081	0.103736	1.28376	NME9	Dynein LC
1627840_a_at	38001	zip	NM_001014552 /// NM_001014553 /// NM_079136 /// NM_166704	2.71714e-06	3.54801e-05	1.23579	Myosin
1639633_at	35875	CG8272	NM_136569	0.0675898	0.170036	1.21464	FBXL13	N-DRC
1640442_at	43379	Dhc98D	NM_079817	0.217777	0.405957	1.18036	DNAH10	IDA 1f/I
1626769_s_at	35730	CG1553	NM_136480	0.0211199	0.0665841	1.1686	KTU/DNAAF2	Dynein assembly
1632981_s_at	3355181	kl-2	NM_001015505	0.412481	0.614602	1.15319	DNAH2	IDA 1f/I
1628848_at	42755	CG17083	NM_142882	0.139061	0.295378	1.12625	CCDC53/114	ODA-DC
1629591_at	3355181	kl-2	NM_001015505	0.303767	0.506269	1.11821	DNAH2	IDA 1f/I
1629134_at	32784	CG15373	NM_001103543 /// NM_133036	0.107505	0.244219	1.11685	LAS1	IDA 1f/I
1639789_at	32161	CG18130	NM_001144716 /// NM_132544	0.162985	0.331929	1.08807	NME8	Dynein LC
1633263_at	37831	CG3121	NM_138025	0.122815	0.26972	1.08403	RSPH4A	RS
1631956_at	35064	CG15145	NM_136006	0.323291	0.527278	1.08305	MAATS1	CSC
1636373_at	34014	CG5155	NM_135267	0.491642	0.68614	1.06757	ARMC4	ODA-DC
1638901_at	41481	CG10014	NM_141907	0.666564	0.81977	1.05577	ROPN1L	RS
1628079_at	34712	CG5458	NM_135765	0.697812	0.839616	1.03235	RSPH1	RS
1638395_at	318949	CG31802	NM_165246	0.776498	0.888201	1.02859	CENTRIN	IDA
1629817_at	43295	CG3339	NM_001043297 /// NM_143300	0.778112	0.888948	1.02297	DNAH9	ODA
1623868_a_at	246522	CG30275	NM_001144266 /// NM_145194 /// NM_166544 /// NM_166545 /// NM_176250	0.958823	0.98131	1.00386	C20ORF26	CSC
1636523_at	39668	CG7276	NM_140509 /// NM_206370	0.995592	0.997101	1.00044	TCTEX1D2	Dynein LC
1632077_at	37610	CG30268	NM_137868	0.960531	0.98246	-1.0028	C20ORF26	CSC
1631644_at	318950	CG31803	NM_165215	0.936665	0.96968	-1.00295	RSPH9	RS
1634894_at	4379864	CG34110	NM_001043292	0.925652	0.964812	-1.0058	CCDC135	N-DRC
1640967_at	37510	CG13501	NM_137787	0.931351	0.967337	-1.00864	RTDR!	RS
1626389_at	3355181	kl-2	NM_001015505	0.964252	0.98402	-1.00882	DNAH2	IDA 1f/I
1625680_a_at	34685	CG5792	NM_135746 /// NM_165019	0.858225	0.931636	-1.01018	PIH1D1	Dynein assembly
1641335_at	31725	CG1571	NM_132207	0.663995	0.818337	-1.0352	DNAI2	ODA
1633457_at	35063	CG15144	NM_136005	0.703711	0.844024	-1.05308	MAATS1	CSC
1630273_at	35064	CG15145	NM_136006	0.453756	0.652763	-1.13074	MAATS1	CSC
1627399_at	35571	CG17266	NM_136380	9.24635e-05	0.000670134	-1.45273	PPIL6	RS
1635463_at	36303	CG8407	NM_136890	0.00497491	0.0199072	-1.51531	DNAL4	ODA
1625752_at	35473	TpnC41C	NM_078895	0.00223765	0.0101454	-1.52998	CALML5	RS
